# Supplementary material for: Molecular Insight into the Binding of Astilbin with Human Serum Albumin and Its Effect on Antioxidant Characteristics of Astilbin
Source: Molecules. 2022 Jul 13;27(14):4487. doi: 10.3390/molecules27144487 (PMC9321622; doi:10.3390/molecules27144487)
Supplement: Supplementary file 1 [file molecules-27-04487-s001.zip]

Archive with 1 entries (1 files):
- molecules-1767936-supplementary.pdf
